# Supplementary material for: Calnexin promotes glioblastoma progression by inducing protective mitophagy through the MEK/ERK/BNIP3 pathway
Source: Theranostics. 2025 Jan 27;15(6):2624–48. doi: 10.7150/thno.105591 (PMC11840740; doi:10.7150/thno.105591)
Supplement: Supplementary file 1 — Supplementary figures and tables. [file thnov15p2624s1.zip]

Archive with 5 entries (4 files):
- Supplementary Material/Supplementary figures.docx
- Supplementary Material/Table S1.xlsx
- Supplementary Material/Table S2.xlsx
- Supplementary Material/Table S3.xlsx
- Supplementary Material/
