# Supplementary material for: Calnexin promotes glioblastoma progression by inducing protective mitophagy through the MEK/ERK/BNIP3 pathway
Source: Theranostics. 2025 Jan 27;15(6):2624–48. doi: 10.7150/thno.105591 (PMC11840740; doi:10.7150/thno.105591)
Supplement: Supplementary file 1 — Supplementary figures and tables. [file thnov15p2624s1.zip › Supplementary Material/Table S1.xlsx]

## Sheet: Sheet1
id	HR	HR.95L	HR.95H	pvalue
SPNS1	1.67665	1.26694	2.21884	0.000300291
CAMKK2	0.285163	0.151128	0.538073	0.000107464
HGS	0.138376	0.0649916	0.294621	2.90633e-07
HSPA5	213.311	67.8396	670.72	4.51979e-20
GABARAP	0.00392865	0.00113365	0.0136146	2.42193e-18
MYC	0.430246	0.307834	0.601336	7.91685e-07
CANX	7.61735	1.5035	38.5925	0.0141851
EIF4EBP1	7.12543	3.84288	13.2119	4.56802e-10
DAPK2	0.893756	0.806494	0.990459	0.0321249
MAP1LC3A	3.39803	2.16119	5.34268	1.17226e-07
ATG9B	1.43751	1.22345	1.68902	1.02701e-05
GNAI3	17.2144	8.99329	32.9506	8.65347e-18
CAPN10	0.54787	0.300898	0.997555	0.0490715
RAB24	0.421772	0.265981	0.668811	0.00024253
CCR2	1.26353	1.04075	1.534	0.0181018
PINK1	0.606146	0.464216	0.791469	0.000234915
FKBP1B	2.00058	1.57862	2.53532	9.61337e-09
MAP1LC3C	1.36764	1.20918	1.54686	6.25953e-07
BIRC5	2.31131	1.91168	2.79449	5.1457e-18
EEF2	0.00199128	0.000654797	0.0060556	5.9979e-28
CDKN2A	0.819884	0.74424	0.903217	5.79442e-05
PEA15	0.0171055	0.00838141	0.0349104	5.2564e-29
CFLAR	9.05086	4.51676	18.1364	5.24152e-10
CXCR4	6.26	4.14917	9.44468	2.31029e-18
TP53	4.50683	2.32268	8.74484	8.51886e-06
EGFR	1.68124	1.15737	2.44223	0.00638819
