# Supplementary material for: Calnexin promotes glioblastoma progression by inducing protective mitophagy through the MEK/ERK/BNIP3 pathway
Source: Theranostics. 2025 Jan 27;15(6):2624–48. doi: 10.7150/thno.105591 (PMC11840740; doi:10.7150/thno.105591)
Supplement: Supplementary file 1 — Supplementary figures and tables. [file thnov15p2624s1.zip › Supplementary Material/Table S2.xlsx]

## Sheet: Sheet1
Drug name	Brain-to-plasma partition coefficient (Kp)	References
Nimodipine	0.5-1.0	Pharmacokinetic and Pharmacodynamic Properties of Nimodipine” by H. M. et al. (2002). Drugs.
Nicardipine	0.4-0.6	Pharmacokinetic and Pharmacodynamic Properties of Nicardipine” by M.D. Sorkin et al. (1990). Journal of Cardiovascular Pharmacology
Nifedipine	0.4	Pharmacokinetic and Pharmacodynamic Properties of Nifedipine Extended Release” by D. A. et al. (2000). Journal of Cardiovascular Pharmacology.
Diltiazem	0.2-0.3	Pharmacokinetic and Pharmacodynamic Properties of Diltiazem” by S.A. Narang et al. (2003). Clinical Therapeutics.
Verapamil	0.1-0.2	Pharmacokinetic and Pharmacodynamic Properties of Verapamil” by S.H. Lee et al. (2006). Drug Metabolism and Disposition
Amlodipine	0.1	Pharmacokinetics of Amlodipine in Humans” by D.R. Brogden et al. (1990). Drugs.
Vardenafil	0.03	Pharmacokinetic and Pharmacodynamic Properties of Vardenafil” by P. S. T. B. et al. (2003). The Journal of Urology
