# Supplementary material for: Calnexin promotes glioblastoma progression by inducing protective mitophagy through the MEK/ERK/BNIP3 pathway
Source: Theranostics. 2025 Jan 27;15(6):2624–48. doi: 10.7150/thno.105591 (PMC11840740; doi:10.7150/thno.105591)
Supplement: Supplementary file 1 — Supplementary figures and tables. [file thnov15p2624s1.zip › Supplementary Material/Table S3.xlsx]

## Sheet: Sheet1
CANX-Homo-603 siRNA CCAAGCCUCUCAUUGUUCATT UGAACAAUGAGAGGCUUGGTT
CANX-Homo-761 siRNA GAGGACUAUAAACUGCACUTT AGUGCAGUUUAUAGUCCUCTT
BECN1-Homo-1194 siRNA GCUGCCGUUAUACUGUUCUTT AGAACAGUAUAACGGCAGCTT
BECN1-Homo-672 siRNA GGAUGACAGUGAACAGUUATT UAACUGUUCACUGUCAUCCTT
BECN1-Homo-229 siRNA CUGGACACGAGUUUCAAGATT UCUUGAAACUCGUGUCCAGTT
ATG7-homo-1192 GCCUCUCUAUGAGUUUGAATT UUCAAACUCAUAGAGAGGCTT
ATG7-homo-662 GGUCAAAGGACGAAGAUAATT UUAUCUUCGUCCUUUGACCTT
ATG7-homo-1522 GAGACAUGGUCUGAAGAAATT UUUCUUCAGACCAUGUCUCTT
